# Supplementary material for: TiO2 Nanobelt@Co9S8 Composites as Promising Anode Materials for Lithium and Sodium Ion Batteries
Source: Nanomaterials (Basel). 2017 Sep 2;7(9):252. doi: 10.3390/nano7090252 (PMC5618363; doi:10.3390/nano7090252)
Supplement: Supplementary file 1 [file nanomaterials-07-00252-s001.zip]

Archive with 2 entries (2 files):
- nanomaterials-220936-SI-proofreading-1.pdf
- nanomaterials-220936-SI-proofreading-1.doc
